# Supplementary material for: Endocrine Therapy-Based Strategies for Metastatic Breast Cancer with Different Endocrine Sensitivity Statuses: A Systematic Review and Network Meta-Analysis
Source: Cancers (Basel). 2022 Dec 11;14(24):6100. doi: 10.3390/cancers14246100 (PMC9776369; doi:10.3390/cancers14246100)
Supplement: Supplementary file 1 [file cancers-14-06100-s001.zip]

Archive with 1 entries (1 files):
- cancers-2049628-supplementary.pdf
